# Supplementary material for: GRHL3 activates FSCN1 to relax cell-cell adhesions between migrating keratinocytes during wound reepithelialization
Source: JCI Insight. 2021 Sep 8;6(17):e142577. doi: 10.1172/jci.insight.142577 (PMC8492311; doi:10.1172/jci.insight.142577)
Supplement: Supplemental table 1 [file jciinsight-6-142577-s229.xlsx]

## Sheet: Table 1
genes	logFC	PValue
Mmp9	11.7431	5.84904e-18
Rps6-ps4	3.85873	9.99298e-18
Col5a3	10.005	3.4892e-13
Gm20683	9.2048	8.33357e-09
Rpl17-ps5	2.05004	1.1213e-08
Cald1	1.64111	1.38226e-08
Gm10175	-9.57195	1.60435e-08
Sparcl1	9.04266	2.46741e-08
Gm6158	-9.04911	2.90584e-08
Pmepa1	1.33965	6.618e-08
Nav1	2.81011	1.4246e-07
Acta2	3.58563	1.92311e-07
Sorcs2	1.65117	4.06199e-07
Akap12	3.11908	5.90997e-07
Col8a2	-1.69954	9.04383e-07
Sema6d	4.3721	1.58565e-06
Xlr	8.25733	2.0647e-06
Gbp2	1.74886	6.49687e-06
Gjb2	3.107	1.02724e-05
Oasl2	3.62638	1.76464e-05
Rtp4	5.79862	2.10215e-05
Bmpr1b	3.81494	2.07346e-05
Serpine1	1.95867	2.35261e-05
Notch4	5.73082	2.6553e-05
Ptprb	3.58907	3.02062e-05
Psapl1	-0.942336	3.47261e-05
Acmsd	5.21761	3.79186e-05
Arg1	4.65495	3.77009e-05
AW822252	-8.31574	4.95069e-05
Pdpn	3.2022	5.44719e-05
Gm6710	-4.94427	5.63188e-05
Gm6733	4.44993	6.23551e-05
Tgm5	-0.979445	6.19283e-05
Rapgef3	2.85203	7.15789e-05
A930009A15Rik	-5.49216	7.79151e-05
Rusc2	4.31193	8.41182e-05
Qrich2	-3.88553	8.41688e-05
Gm10288	-1.48091	9.34503e-05
Pglyrp2	5.31267	0.000108712
Fndc1	4.0013	0.000114765
AEKR01108343.1	2.28682	0.000113681
Ltbp2	-1.15196	0.000123563
Lamc2	1.61845	0.000138335
Tmtc1	-1.27437	0.000168067
Flt1	2.41484	0.000197791
Acvrl1	2.34543	0.000220337
Limch1	2.1853	0.00023231
Fbln2	2.05409	0.000230496
Specc1	0.972852	0.000238347
Olfr1028	1.90018	0.000274926
Stab1	2.42979	0.000307213
Phyhip	-0.839598	0.000337172
Akap6	1.73986	0.000441536
Oas1a	4.51762	0.000509227
Faah	-0.837934	0.000512442
Prkg2	3.07509	0.000528127
AC153532.3	2.05283	0.000564807
Olfr137	1.15462	0.00056739
Lamb1	0.893741	0.000577388
6430571L13Rik	-3.9166	0.000566585
Gm7353	-4.13806	0.000594905
AC132586.6	-4.13806	0.000594905
Pstk	-1.6401	0.000630146
Ftl1-ps1	-1.34639	0.000645858
Dchs2	3.47933	0.000662334
Cmpk2	4.34616	0.000734992
Gjb6	1.94761	0.000754996
BC024978	1.22202	0.000784114
Uncx	3.76033	0.000810395
Nes	2.80979	0.000802619
Shisa2	-0.894664	0.000858224
Klf7	0.815886	0.000872818
Lama1	1.30175	0.000899698
Thsd1	-1.16588	0.000893607
Gm10031	-2.83374	0.000969818
Ppp1r9a	2.67786	0.000989863
Lrat	2.16417	0.00104815
Adam12	2.99146	0.00110999
Olfr397	3.33628	0.00116298
Ppp1r3b	2.61484	0.00120366
Ndrg1	0.795346	0.00126544
Pde2a	3.68389	0.00152857
Nxpe5	3.59956	0.00144575
Rhoh	3.08516	0.00151711
Pcdhgc4	1.90529	0.00153148
AC155921.1	1.37459	0.00147935
Fblim1	1.36616	0.00149901
Parm1	1.22439	0.00148412
Nrg1	1.20342	0.00149242
Aldh3a1	-0.781122	0.00163755
Anxa3	2.83429	0.00169894
Cdh4	1.49778	0.00169885
Rap2b	0.7044	0.0017083
Wfdc3	-3.13498	0.0017177
Lama3	1.2024	0.00178266
Cdh5	3.44244	0.00180404
Gm10719	4.12879	0.00182372
Zfp85	-2.75815	0.00186935
Mef2c	-3.45299	0.0018845
Gm21833	4.10717	0.00194265
Aph1c	3.55041	0.00193904
Pi15	1.40136	0.00192033
Fabp4	3.1533	0.00209074
Itga2	0.94886	0.00227696
Tnxb	0.830258	0.00228908
Nav2	0.686801	0.00226744
S100a4	-1.66841	0.00224174
Has1	1.72687	0.00235364
Plekhb1	2.97439	0.00253425
Man1c1	1.18146	0.0027094
Entpd1	3.77895	0.00274433
Apol7a	3.10838	0.00292724
Mcam	1.56708	0.00294975
Il4ra	0.807384	0.00298295
Slc9a3r2	-2.83889	0.00295213
Timp4	-3.25052	0.00295791
Dmrta1	3.05988	0.00312645
Trib3	1.90657	0.00308048
Il24	1.70589	0.00313838
Piezo1	0.76543	0.00311234
Oas1g	3.37343	0.00320461
Gm37515	0.928904	0.00325666
H2-T-ps	-3.02941	0.00329045
Wnt16	1.62706	0.00356033
Skint7	1.4911	0.00362522
Dlk2	-1.24063	0.00365815
Ints6l	1.07466	0.00391151
Bcar3	0.777028	0.00393508
Gas7	-0.736243	0.00388654
Aldh1a3	1.93961	0.00396795
Gm43540	1.33279	0.00403782
Slc2a12	1.14043	0.00412994
Hoxa9	-2.26101	0.00417785
Tubb6	0.920123	0.00430789
Fhl2	1.00662	0.00438699
Vim	1.23467	0.00450911
Phldb2	0.714606	0.00451487
Herc4	0.658534	0.00446198
Cyp1b1	-0.763588	0.00457303
Inhba	1.34107	0.00471796
Dbi	-0.753555	0.0047382
Pdzrn4	-0.982906	0.00469139
Ccdc169	2.51718	0.00482029
Col15a1	2.65954	0.00500483
Tes	0.80463	0.00496411
Lhx2	-0.880142	0.00502681
Gstm5	-1.03376	0.00502524
Rpl10-ps5	-2.73787	0.0051585
Aqp1	2.65172	0.00527679
Ifit1bl2	3.48821	0.00537027
F3	0.78595	0.00536531
Spdya	3.1883	0.00553014
Syngr1	-3.12527	0.00576848
Samd12	1.64971	0.00583041
Rnf213	0.608766	0.00591359
Morn2	3.42393	0.0061791
Itga5	1.11969	0.00634368
Parp14	0.746167	0.00627387
Slc29a1	-0.650994	0.00628723
Dsc1	-0.660717	0.00618551
Cd34	-0.848371	0.00638403
Notum	-2.8031	0.00634815
Frg2f1	-2.98612	0.00635012
Ptprz1	0.969131	0.00645844
Olfr459	3.38121	0.00664599
Eno2	2.87597	0.00670904
Asprv1	-0.745104	0.00701188
Serpinb11	-1.24044	0.00693887
Ptrhd1	-3.04763	0.00697057
Gm8899	2.81884	0.00712677
Ank	-0.688239	0.00722477
Depdc7	1.74541	0.00730596
Azin2	2.77943	0.00754062
Abcg1	1.03153	0.00753076
Tll1	1.46309	0.00766304
Smpdl3b	-1.05763	0.007633
Vmn1r188	2.67797	0.0077918
Dct	2.66091	0.00784608
Rflnb	-0.725919	0.00786716
Asf1b	-1.15689	0.00787097
Bmp8b	2.81176	0.00823242
Lhfpl4	1.74907	0.00825632
Kcnk1	1.63776	0.00820647
Slc26a7	-1.94299	0.00817962
Gng7	2.41726	0.00888125
Olfr1157	2.4067	0.00878791
Olfr77	2.37641	0.00872257
Cxcl10	1.29732	0.0087346
Dennd5b	1.17043	0.00885305
Sgpp2	-2.20045	0.00875837
Chsy3	2.67369	0.00893026
Plvap	2.03544	0.00898112
Itm2a	-3.24696	0.00916136
Gm18445	2.54636	0.00933018
Zbed6	0.597136	0.00949503
Pnpla1	-1.1138	0.00951246
Zfp580	-2.31863	0.00948062
Leng8	0.65935	0.00963322
Lcn2	-0.81583	0.0101363
Hist1h2ap	-0.746178	0.01025
Pdzd7	2.16867	0.0104578
Reep6	-0.952683	0.0104531
Rassf3	-0.99067	0.0104668
Map3k21	-2.29307	0.0103382
Fads3	2.24856	0.0106067
Homer3	1.21459	0.0106098
Calml3	-0.630254	0.0106727
Efna3	-0.782235	0.0107551
mt-Nd6	-0.564607	0.0110512
Nr4a3	0.889095	0.0113738
Ttc14	0.57435	0.0114332
Ap5s1	-2.11746	0.0113981
Trim39	0.7759	0.0115115
Nudt8	2.5212	0.0116396
Gulo	-3.19707	0.0116221
Camsap3	-0.655522	0.0118414
Ctla2a	2.57519	0.0125556
Mypop	1.96114	0.0126982
Ehbp1l1	0.747592	0.0124706
Serpinh1	0.689871	0.0124275
Paox	-0.883893	0.0126908
Hsd17b11	-1.91071	0.0126364
Ddc	2.52436	0.0129829
Vac14	-0.723608	0.0130106
Mcat	-1.37603	0.0129197
Romo1	-1.2228	0.0130772
Gm42785	0.716805	0.0132652
Nedd4l	0.689074	0.0132112
Vhl	-1.3599	0.0132406
Tpm1	0.668523	0.0133293
Utp14b	0.624809	0.0138244
Anxa11	0.578628	0.0140075
C3	1.08346	0.0141992
Flrt2	0.762505	0.0141808
Panx3	-3.19338	0.0145408
Gm9774	2.67286	0.0146184
Olfr859	2.10914	0.0148461
Ly75	1.59082	0.0149003
Parp9	0.913626	0.0149247
Mfap3l	-0.571126	0.0151073
Pycard	-0.685808	0.0152716
Gsta4	1.41753	0.0157298
Slco2a1	0.601693	0.0156455
Rtfdc1	-0.538723	0.0155023
Nrbf2	-0.693999	0.0156706
Cst6	-0.806372	0.0157101
Lingo1	-1.72869	0.0158474
Tbc1d23	0.622815	0.0159284
Hcn4	-1.91648	0.016252
Ecd	-0.62326	0.0165569
Cd14	3.37917	0.016845
Icam2	-2.25389	0.016825
Ccdc138	1.21941	0.0169829
Gm35339	2.51932	0.017646
Igip	2.29742	0.0175218
Cnnm2	1.36267	0.0171555
Pde5a	1.11057	0.0177538
Morc4	0.744838	0.0176944
Ist1	0.581153	0.0176081
Ndufb5	-0.596387	0.0175086
Rab32	-0.825103	0.0177547
Ift27	-1.16794	0.0173815
Trappc6a	-1.26686	0.0173124
Pacs2	0.577777	0.0178847
Dnmt3b	1.03097	0.0181409
Mboat1	0.837998	0.0184258
Plin2	0.542322	0.0183466
Mrto4	-0.673768	0.0184845
Fzd2	-0.690728	0.0184032
Mrgprf	-1.45446	0.0183175
Sh2d5	1.04708	0.0185833
Thoc1	0.525109	0.0186268
Ifnk	2.29116	0.0191287
Pld5	1.93353	0.0188219
Sat1	0.641693	0.0190913
Fam193b	0.620384	0.0188419
Tra2a	0.597433	0.0190704
Slc16a2	-0.580182	0.0189829
1700030J22Rik	-2.41616	0.0190487
Fam205a4	2.48256	0.0195927
Fam205a2	2.48256	0.0195927
Uaca	0.634937	0.0193707
Flna	0.569942	0.0195635
Tns2	-0.726755	0.0194997
Rundc3b	2.30002	0.0196794
Slc23a4	2.71254	0.0199671
Kcnn4	1.75539	0.0198671
Gm527	1.38629	0.0199434
Slc25a10	-0.806243	0.0197842
Tmprss11b	3.02207	0.0203497
Krt6b	2.18352	0.0202528
Ces2f	1.01926	0.020323
Cpe	-0.548699	0.0201485
Zbed5	1.95641	0.0206181
H2-Q10	1.08441	0.0206254
4931428F04Rik	1.30181	0.0208165
Zfp619	1.42986	0.020959
Hist2h3b	-1.24769	0.0210043
Kcnj13	-2.25742	0.0210292
Gm14048	3.18043	0.0213609
Zfp92	2.03549	0.0213137
Rin3	3.03111	0.0216047
Adam28	2.65683	0.0218098
Olfr1109	2.1878	0.0217958
B3galt2	1.07473	0.0216974
Dynlt1b	2.30529	0.022116
B230307C23Rik	2.03013	0.0221836
Rhbg	2.00406	0.0220757
Thap4	-0.640377	0.0220844
Vmn1r49	2.41593	0.0224406
Glrb	1.59499	0.0224711
Olr1	1.14157	0.0224
Gm4739	-0.704788	0.0228117
Cpxm2	0.877812	0.0230711
Selp	3.12189	0.0232287
Pltp	1.2264	0.0234072
Fam193a	0.523206	0.0233062
Slc6a14	-1.05859	0.0233429
Cnga3	2.14296	0.0237633
Otoa	2.0314	0.0237118
Omg	2.0021	0.0235715
Slc2a9	1.89987	0.0242531
Vmn1r72	1.35476	0.0242544
Slc15a2	1.02801	0.023815
Preb	0.533712	0.0242368
Ptges3-ps	-0.786976	0.0240471
Brat1	-0.902343	0.0242041
Gm7367	-2.9107	0.0237902
Kif27	-2.9262	0.0240636
Gm10163	-5.11401	0.0243584
Col20a1	1.445	0.0247671
Lurap1	1.41009	0.024771
Scarb1	1.01667	0.0245799
Enox1	-0.939802	0.0247016
Arnt2	-2.13327	0.024662
Egfl7	3.04721	0.026016
Dnah2	2.87992	0.0272751
Cadps	2.85521	0.0252508
Gm5564	2.81923	0.0328975
Iigp1	2.40784	0.0437928
Phf11d	2.35886	0.0309115
Ifit1	2.25733	0.0302925
Olfr921	2.25179	0.0325843
Mmp19	2.1701	0.0255246
Gm17971	2.13776	0.0473123
Olfr323	2.13226	0.0276237
Klk13	2.12514	0.0404142
Slc9a5	2.12147	0.0273733
Pcolce	2.11196	0.0309301
Nkapl	2.10856	0.0324877
Neu2	2.10815	0.0442407
Basp1	2.07635	0.0283829
Synm	2.07568	0.0282339
Shank3	2.06854	0.0443276
Nmrk2	2.06451	0.0390882
Bbs10	2.06419	0.0310178
Slc25a43	2.05953	0.0349643
4930539E08Rik	2.05418	0.0438464
Arhgap9	1.97574	0.0259751
Dbn1	1.9575	0.0343257
Olfr853	1.91931	0.0433524
Ralgps1	1.91503	0.0463325
Kcnmb1	1.91016	0.0292557
Rslcan18	1.88113	0.0295546
B4galt2	1.87517	0.037223
Hmga2	1.86887	0.034275
Fam109b	1.85792	0.0405814
Fxyd4	1.84038	0.0428817
Hdc	1.82798	0.0451834
Olfr1341	1.81807	0.0493559
Gm7897	1.81489	0.0354234
Csdc2	1.79735	0.0365335
Tnnt2	1.79469	0.0375422
Tmprss11f	1.79116	0.0438815
Ankef1	1.78753	0.0485984
Dusp9	1.78362	0.0365249
Klhl31	1.77341	0.0329808
Plxna4	1.76918	0.0411106
Fes	1.69877	0.0469921
Pcdhgb2	1.68523	0.0486213
Mx1	1.68152	0.0474324
Ano7	1.64163	0.0464303
Dnajb13	1.58432	0.0372452
Fam57b	1.57584	0.0505377
Gm6741	1.51318	0.0330079
Olfr263	1.51256	0.0370278
CT573016.1	1.49268	0.0309722
Atl1	1.42002	0.0289387
Tgm2	1.338	0.0466793
Cnn3	1.33451	0.0470728
Tm7sf2	1.30663	0.0360127
Galnt17	1.30048	0.0453915
Fam171a1	1.28908	0.0475108
Elk3	1.28357	0.0394932
Nfatc4	1.26226	0.039035
Mmp13	1.25074	0.026664
Itga1	1.19619	0.0377756
Krt6a	1.17906	0.0450329
Fras1	1.16296	0.036254
Pagr1b	1.14225	0.0381032
Taf9b	1.13486	0.0405819
Sdc3	1.10934	0.0338121
Arl4d	1.10645	0.0438237
Adamts2	1.09031	0.0350347
Nhs	1.08373	0.0406984
Slc16a3	1.08261	0.0366083
Pik3c2g	1.05996	0.0291705
9930111J21Rik2	1.04029	0.0286189
Plcxd2	1.0342	0.0404461
Egr4	0.999642	0.0389343
Crem	0.986518	0.0464987
Il18r1	0.977852	0.0328267
Thsd4	0.971185	0.0271176
Prss12	0.958127	0.0294974
Hspa12a	0.955393	0.0383295
Il33	0.955048	0.0325936
Metap1d	0.934201	0.0312878
Gbp5	0.929986	0.0297166
Porcn	0.914378	0.0441771
Ngf	0.900262	0.0277215
Hpgds	0.894677	0.0454579
Slc4a8	0.887268	0.03225
Dtx3	0.885515	0.0488499
AC162910.1	0.870828	0.0474774
Cd55	0.828389	0.0393091
Tmsb10	0.818367	0.0339469
Grip1	0.812503	0.0252215
Pmp22	0.783755	0.0456953
Ddit4	0.759145	0.0430125
Mtbp	0.758292	0.035891
Ssh1	0.748511	0.0481094
Epb41l3	0.706515	0.0406312
Smim3	0.701837	0.0432386
AC115034.1	0.701255	0.0355065
Trps1	0.700969	0.0355582
Fscn1	0.696946	0.0345317
Ptk2b	0.690079	0.0442319
Nr4a2	0.676913	0.0315627
Sh3d21	0.647534	0.0420175
Cd24a	0.640089	0.0297689
Krt16	0.634298	0.0270175
Atp10a	0.601711	0.0378663
Homer1	0.60127	0.0420736
Erdr1	0.587097	0.0274975
Dpm1	0.582871	0.0360369
Enah	0.581778	0.0500873
Itgb6	0.580783	0.0431922
Depdc5	0.57986	0.0300297
Ltbp1	0.569642	0.026186
Tgfbi	0.54816	0.0455798
Paxbp1	0.540585	0.0370501
Lysmd3	0.534284	0.0455556
Hsd17b7	0.530148	0.0353928
Coq10b	0.519259	0.0377786
Aff3	0.51209	0.037847
Soga1	0.506604	0.0429052
Gm28635	0.50369	0.032939
Gm9973	0.501999	0.02855
Csnk1g1	0.488447	0.0278176
Pdlim1	0.485044	0.0445568
Sparc	0.483628	0.0454314
Zc3h7a	0.482239	0.049976
Fam167a	0.463453	0.0429713
Vps37b	0.462558	0.0360904
Skil	0.459921	0.0399998
Tecr	-0.429391	0.0496946
Ak3	-0.447591	0.0412266
Txnrd3	-0.458095	0.0424291
Ddx19a	-0.46086	0.0350395
Adh7	-0.460894	0.0387089
Arl1	-0.463006	0.0473932
Ldhb	-0.466307	0.0396402
Acox1	-0.473309	0.0306465
Kctd15	-0.475611	0.0330821
Glul	-0.477161	0.0337724
Ephb6	-0.477975	0.0310359
Hopx	-0.47856	0.0483556
Cacybp	-0.47974	0.0319412
Ttc7	-0.495132	0.0340046
Etv4	-0.508791	0.0481871
Atp5o	-0.522568	0.0457786
Sbsn	-0.535086	0.0294113
Scand1	-0.537989	0.0431992
Srm	-0.539277	0.0274757
2020-03-02	-0.539376	0.0290502
Ctsd	-0.549008	0.026593
Stat5a	-0.554804	0.0382041
Tprgl	-0.55699	0.0505908
Psmb4	-0.558106	0.0401035
Ubald2	-0.564413	0.0310284
Dhcr7	-0.578745	0.0406834
Ppa2	-0.596241	0.0369847
Fzd1	-0.597781	0.0293732
Sdk2	-0.597873	0.0447514
Actr10	-0.601224	0.0422262
Acot1	-0.603548	0.0449713
Mitf	-0.604206	0.0278692
Mrpl35	-0.609039	0.033625
Coa5	-0.622271	0.0316869
Dynll2	-0.622768	0.0425247
Ly6g6c	-0.622969	0.0474003
Far2	-0.633759	0.042553
Psmb3	-0.639376	0.0338571
Dtx4	-0.64238	0.050129
Krt1	-0.681549	0.0474545
Paqr4	-0.695664	0.0451348
Gtf3c3	-0.710112	0.0352745
Zfp365	-0.724425	0.0289318
Cdk1	-0.72874	0.0347825
Gtf2h5	-0.735694	0.0500495
Hist1h2bh	-0.742841	0.0504918
Rex1bd	-0.745963	0.0508416
Serpina3g	-0.764519	0.0351002
AC132392.1	-0.769858	0.0484714
Camk4	-0.776002	0.0499803
Msto1	-0.816858	0.0280815
Klhl29	-0.830006	0.0252568
Sfxn2	-0.850059	0.0458242
Ube2d-ps	-0.86677	0.0431638
Psmc3ip	-0.870313	0.0480273
Zfp61	-0.874209	0.0382623
Uqcr11	-0.885564	0.0270119
Sdr39u1	-0.915391	0.0476954
Borcs8	-0.93857	0.0461313
Lrrc28	-0.965189	0.0323377
Atp6v1f	-0.989515	0.0472515
Adgrf2	-1.03336	0.0487962
Elovl3	-1.08029	0.0490715
Mras	-1.13072	0.0485625
Nsun6	-1.24388	0.0451247
Cuta	-1.26538	0.0321177
Tmem267	-1.27607	0.0255832
Hoxd8	-1.29343	0.0356451
Ankrd9	-1.32158	0.0340454
Fndc10	-1.34755	0.0361682
Bdnf	-1.44038	0.0295667
Rasl11a	-1.45541	0.0251609
Gcom1	-1.47967	0.0412531
Lrr1	-1.49825	0.0339507
Alox12b	-1.57354	0.0337742
Foxi3	-1.58573	0.0436181
Nkpd1	-1.6072	0.0280428
Hist2h2ac	-1.63471	0.0396342
Trappc2l	-1.6913	0.036579
Gyg	-1.79986	0.0472222
Hist1h2ah	-1.826	0.0494374
Mxra8	-1.86923	0.0258302
Gm16470	-1.88913	0.0449661
Htr1d	-1.91204	0.0406789
Gm18942	-1.93117	0.0447224
Zfp558	-1.99792	0.0426215
Gm29257	-2.03076	0.0368541
Lmcd1	-2.03766	0.0358794
Arxes2	-2.10446	0.0276639
AC073947.2	-2.13279	0.0349755
1190005I06Rik	-2.35343	0.0320878
Serpinb3a	-2.48349	0.0366873
Fam25c	-2.5507	0.0366844

## Sheet: Table 2
genes	logFC	PValue
Golga7b	-8.06697	4.31291e-05
Tmem35	-5.98873	0.000705046
Pcdhb21	-4.69089	0.00517987
Sept1	-3.91037	0.0147985
Eng	-3.8497	0.0161921
2310050C09Rik	-3.70939	0.0201622
Dlgap1	-3.6861	0.00235743
Gm16894	-3.58506	0.0216704
Tmc3	-3.5849	0.0223297
Arsi	-3.56154	0.0072229
Zfp712	-3.54697	0.00492996
Zfp433	-3.30929	0.0336869
Rptn	-3.24639	0.0428619
5430421F17Rik	-3.12315	0.00358066
Rnf8	-3.09101	0.0229952
6720468P15Rik	-2.98472	0.0308517
Hpn	-2.97428	0.0358851
Syna	-2.96254	0.038545
Ccdc142	-2.91374	0.0090364
Lor	-2.72	0.0355128
Guca2a	-2.70207	0.0031505
Ptrhd1	-2.65412	0.046672
Flg2	-2.61329	0.0235368
Anxa9	-2.47039	0.0422017
Cyp2e1	-2.42689	0.0485419
Kprp	-2.42379	0.0417594
Cd83	-2.33442	0.0344924
Dusp28	-2.2411	0.0460692
Pacrgl	-2.19938	0.0158194
Nog	-2.19824	0.0364501
Ckb	-2.16681	0.0333946
Gm4980	-2.15809	0.0171207
Tmem179b	-2.14857	0.0187084
Muc15	-2.13028	0.00561521
Sdcbp2	-2.11015	0.0350175
Arhgap40	-1.95328	0.0424331
Tmem223	-1.86239	0.0367695
Kcnj16	-1.86051	0.0389323
Il1f5	-1.78843	0.01858
Klk5	-1.77292	0.0426421
Gpr146	-1.76499	0.00727578
Zfp846	-1.74873	0.0421181
Ccl2	-1.66953	0.0248496
Nfkbie	-1.65847	0.0494123
Rmi1	-1.61815	0.0206416
H2-M3	-1.57312	0.0395283
Serpina3b	-1.53114	0.0180103
E2f2	-1.49025	0.04742
Fndc9	-1.47577	0.0426222
Hist1h2bc	-1.46803	0.0213409
Slc9a9	-1.44634	0.0201258
Hist1h3c	-1.41886	0.0440766
Nlrp10	-1.41039	0.00719558
Gjb5	-1.40021	0.0335253
Gadd45g	-1.39678	0.0241082
Gm20219	-1.38869	0.033441
Pglyrp4	-1.37409	0.0015738
Ivl	-1.35677	0.0196826
Large	-1.34835	0.0351263
Sema4a	-1.33868	0.00594413
Krt1	-1.33857	0.000854313
Krt10	-1.28713	0.0123131
Krt77	-1.26374	0.021799
Micall2	-1.26309	0.0263517
Dapl1	-1.24233	0.0127139
Dhcr7	-1.23552	0.040189
Col5a2	-1.21265	0.0451404
Tgfb2	-1.20611	0.0257632
Casp14	-1.16259	0.00605028
Serpinb11	-1.14413	0.0235599
Ceacam19	-1.13369	0.0152867
Tmem181a	-1.11767	0.0462193
Vsig10l	-1.11591	0.0491098
Hist1h1c	-1.07139	0.0352238
Dtx4	-1.06282	0.0381696
Igsf9	-1.05454	0.00620973
Rnf144b	-1.02895	0.0154497
Wnt7b	-1.00512	0.0242767
Tchh	-1.00289	0.0241242
Atp6v1c2	-1.00244	0.0361058
Papln	-1.00093	0.0341615
Il22ra2	-0.987596	0.0256477
Fam213a	-0.987175	0.00903656
Slc39a8	-0.971873	0.0206139
Socs3	-0.946457	0.020285
H1f0	-0.931413	0.0398832
Cpe	-0.91546	0.0110572
Tmem134	-0.901077	0.0360382
Sept5	-0.886363	0.036505
Ptgs2	-0.878946	0.0443768
Adgrf4	-0.859998	0.0356536
Slc29a1	-0.850223	0.0303057
Sema3d	-0.786975	0.0466769
Fam25c	-0.783687	0.0444927
Txnip	-0.716249	0.0455399
Pfkl	0.735932	0.0459435
Diap3	0.846708	0.0344974
Lamc2	0.863097	0.0233806
Jmjd6	0.893657	0.0414604
Zfp948	0.920432	0.0339237
Tnc	0.977505	0.0401523
Tspan3	0.977693	0.019678
E2f7	1.05207	0.0377457
Gar1	1.05344	0.0359168
Fn1	1.07111	0.0253194
Orc3	1.07778	0.0158995
Lgmn	1.1065	0.0083293
Myo1b	1.11013	0.0250975
Itga5	1.14104	0.0227914
Kif14	1.16581	0.0397318
Ndufaf4	1.20304	0.0400784
Lama1	1.25456	0.0173705
Pitpnm3	1.27391	0.0359882
Mmp3	1.31149	0.0123989
Bcar3	1.33514	0.00972055
1110038B12Rik	1.40297	0.0411641
Has3	1.40386	0.00518776
Snora74a	1.415	0.00809462
Antxr2	1.43009	0.000704824
Scube2	1.5833	0.000876123
Eya2	1.7044	0.0384595
Gjb6	1.8402	0.031692
Mthfd1l	1.8495	0.00097358
Stfa3	1.86407	0.000229825
Gpr35	1.90611	0.0158841
Prss12	1.9671	0.0012261
Kcnh1	2.03538	0.00326269
Gjb2	2.03864	0.0143494
Pitpnc1	2.0729	0.00365119
Gm15760	2.2526	0.040343
BC100530	2.32457	0.00019244
Cd74	2.39629	9.13017e-05
Lcn2	2.48717	0.00169091
Gsta4	2.49861	0.000807672
Pdpn	2.51083	0.049452
Hmga2	2.51289	0.0326286
Tigd5	2.5291	0.0381497
Gm16861	2.64449	0.0292845
Gm14057	2.674	0.0273778
Nav1	2.71183	0.00223883
Tmem150c	2.78063	0.0384144
Krt4	2.81245	0.0299917
A930015D03Rik	2.81374	0.0334446
Iqcc	2.85008	0.00869593
Samd9l	2.90942	0.0405477
Fam64a	2.9964	0.0470002
Oas1a	3.00711	0.0440168
Scarb1	3.00729	0.00672242
Il24	3.02694	0.00382926
Prr5	3.06824	0.0442872
Pcyox1l	3.11981	0.0426944
Hsf4	3.14523	0.0469367
4933428G20Rik	3.21889	0.0342605
Rptoros	3.24133	0.0293215
Stc2	3.24422	0.0124607
Tas1r2	3.24768	0.039262
St8sia6	3.27117	0.0311913
Krt42	3.2853	0.0419028
Prdm11	3.33024	0.0374171
H2-Eb1	3.38427	0.016048
Gsdmc2	3.41819	0.0236973
1700024P16Rik	3.4268	0.0259458
D130020L05Rik	3.43511	0.0149123
Ypel1	3.46154	0.0287077
Galnt14	3.4671	0.02374
Mmp13	3.53197	5.06299e-07
H2-Ab1	3.53859	0.000427002
Gsdmc	3.62016	1.26628e-10
Pramef12	3.6209	0.0191229
Gspt2	3.68164	0.0178556
Tbc1d24	3.68816	0.0159285
Wnt2b	3.69121	0.0238644
2810032G03Rik	3.71023	0.0192914
Glis1	3.71701	0.00944401
Stfa2	3.7442	0.0133452
Uchl4	3.76991	0.00981447
Zbtb11os1	3.78689	0.017549
Gm5416	3.81691	0.016656
Sema6d	3.87315	0.0183988
March10	3.94411	0.0182928
Serpina3m	4.0068	0.00876007
2610528A11Rik	4.02039	0.0039656
Plxna4	4.17804	0.00522655
Pcyt1b	4.22119	0.0069087
Mns1	4.25936	0.00631756
Tspan2	4.29	0.00446954
Snora78	4.30092	0.00933244
Smtnl2	4.36167	0.00380037
Mmp9	4.37285	1.46047e-05
Bhlha15	4.56074	0.00273337
Cp	4.56269	0.00828644
4930404I05Rik	4.56581	0.00620125
Flt4	4.56598	0.00717491
Zbed3	4.7132	0.00255143
Zfp97	4.77428	0.00126276
Jam2	5.04569	0.00349275
C4b	5.10303	0.00218211
Cdhr1	6.63733	4.57733e-05
Mndal	6.75506	0.00107814
Pcdhb7	6.903	0.000802191
Serpinb3b	7.20061	0.000485449
Fscn2	7.24266	0.000454597
Pla2g4c	7.26232	0.000541101
Jakmip2	7.34197	0.000488654
Bbs12	7.39145	0.00032634
Slc6a17	7.46422	0.000261425
AI607873	7.67766	0.000148242
Mmp1b	8.32837	1.99237e-05
S100a9	8.67616	1.84085e-05

## Sheet: Table 3
(WT wounded vs. unwounded) vs (Grhl3 cko wounded vs unwounded) (27 genes)
Bcar3
Cpe
Dhcr7
Dtx4
Fam25c
Gjb2
Gjb6
Gsta4
Hmga2
Il24
Itga5
Krt1
Lama1
Lamc2
Lcn2
Mmp13
Mmp9
Nav1
Oas1a
Pdpn
Plxna4
Prss12
Ptrhd1
Scarb1
Sema6d
Serpinb11
Slc29a1

## Sheet: Table 4
(Grhl3 cko wounded vs WT wounded )(91 genes )
AEKR01108343.1
Acta2
Adgrf2
Akap6
Aldh1a3
Ank
Anxa3
Atp10a
Cald1
Cd55
Col5a3
Cpxm2
Dbi
Dchs2
Ddit4
Enah
Fads3
Fam167a
Fblim1
Fbln2
Fhl2
Flna
Flrt2
Fscn1
Fxyd4
Gbp2
Gjb2
Gm10288
Gm10719
Gm5564
Gm6733
Gm6741
Gm9973
Hist1h2ap
Hist2h2ac
Homer3
Hsd17b7
Ifit1
Itga1
Itga2
Itga5
Itgb6
Kcnn4
Klf7
Krt1
Krt6a
Lamb1
Lamc2
Lrat
Ly75
Lysmd3
Mfap3l
Mmp13
Mmp9
Morn2
Nav1
Neu2
Nrg1
Nsun6
Oas1a
Oasl2
Olfr137
Pdpn
Pglyrp2
Pi15
Pnpla1
Ppp1r3b
Pstk
Ptges3-ps
Rab32
Rap2b
Rex1bd
Rnf213
Rpl10-ps5
Rps6-ps4
Rusc2
Samd12
Sh2d5
Slc16a3
Slc26a7
Soga1
Sorcs2
Sparc
Sparcl1
Specc1
Stab1
Tmsb10
Trib3
Tubb6
Zbed6
mt-Nd6
